# Supplementary material for: Cost-effectiveness analysis of vitamin A supplementation delivery modalities in the DRC, Togo, and Niger: informing sustainable program design
Source: Health Policy Plan. 2026 Mar 11;41(5):863–76. doi: 10.1093/heapol/czag032 (PMC13187644; doi:10.1093/heapol/czag032)
Supplement: czag032_Supplementary_Data [file czag032_supplementary_data.zip]

Archive with 2 entries (2 files):
- Supplementary Material 1_CHEERS-2022-checklist.docx
- Supplementary Material 2.docx
